# Supplementary material for: Comparison of early changes in tear film protein profiles after small incision lenticule extraction (SMILE) and femtosecond LASIK (FS-LASIK) surgery
Source: Clin Proteomics. 2024 Feb 17;21:11. doi: 10.1186/s12014-024-09460-1 (PMC10874072; doi:10.1186/s12014-024-09460-1)
Supplement: Supplementary file 1 — Additional file 1 : Title and description of data: Wilcoxon signed rank test (paired) was performed for SMILE and LASIK groups separately between preoperative and 1.5 hours postoperative timepoints. Statistically significant proteins (adj. P-value < 0.05) for either group are listed. [file 12014_2024_9460_MOESM1_ESM.xlsx]

## Sheet: Taul1
Additional File 1.
Wilcoxon signed rank test (paired) was performed for SMILE and LASIK groups separately between preoperative and 1.5 hours postoperative timepoints
Statistically significant proteins (adj. P-value < 0.05) for either group are listed.
SMILE: 89 differentially expressed proteins
LASIK: 123 differentially expressed proteins
48 proteins were differentially expressed in both SMILE and LASIK
			SMILE			LASIK
Uniprot	Full name	Symbol	Log2FC	P	P (adj.)	Log2FC	P	P (adj.)
P04083	Annexin A1	ANXA1	2.5118	4.76837e-06	0.000445626	1.5486	2.98023e-08	3.06368e-05
P14618	Pyruvate kinase PKM	PKM	2.02823	6.67572e-06	0.000490189	1.55106	4.17233e-07	0.000214458
P02768	Albumin	ALB	3.35246	1.33514e-05	0.000549011	2.61655	1.2815e-06	0.000240718
P23528	Cofilin-1	CFL1	1.08698	3.14713e-05	0.000951543	0.862059	1.2815e-06	0.000240718
Q06830	Peroxiredoxin-1	PRDX1	0.801144	0.000104904	0.00250794	0.626973	1.63913e-06	0.000240718
P60174	Triosephosphate isomerase	TPI1	0.391741	0.00375271	0.0363942	0.884063	1.63913e-06	0.000240718
P02774	Vitamin D-binding protein	GC	0.54108	3.14713e-05	0.000951543	0.885445	3.27826e-06	0.000337005
P68363	Tubulin alpha-1B chain	TUBA1B	1.01307	0.00327873	0.0340458	1.22169	3.27826e-06	0.000337005
P63261	Actin, cytoplasmic 2	ACTG1	3.151	9.53674e-07	0.000196075	2.01309	5.03659e-06	0.000398278
A0A0A0MS15	Immunoglobulin heavy variable 3-49	IGHV3-49	-1.07001	0.000607491	0.00975782	-1.27979	5.03659e-06	0.000398278
P13647	Keratin, type II cytoskeletal 5	KRT5	1.96558	9.53674e-07	0.000196075	1.67613	1.10567e-05	0.000568312
P08727	Keratin, type I cytoskeletal 19	KRT19	2.30747	6.67572e-06	0.000490189	2.69343	1.10567e-05	0.000568312
P62987	Ubiquitin-60S ribosomal protein L40	UBA52	1.0636	0.000130653	0.0028577	0.997388	9.14931e-06	0.000568312
P04792	Heat shock protein beta-1	HSPB1	2.66166	9.53674e-07	0.000196075	1.44802	1.33216e-05	0.00057061
Q13421	Mesothelin	MSLN	-0.804846	9.53674e-06	0.000490189	-0.527959	1.33216e-05	0.00057061
P52895	Aldo-keto reductase family 1 member C2	AKR1C2	0.780346	0.000197411	0.00405876	1.06707	1.90735e-05	0.000676122
O75556	Mammaglobin-B	SCGB2A1	-1.11644	0.000607491	0.00975782	-1.03565	1.90735e-05	0.000676122
P00558	Phosphoglycerate kinase 1	PGK1	0.64333	0.000607491	0.00975782	0.579962	1.90735e-05	0.000676122
A0A075B6K4	Immunoglobulin lambda variable 3-10	IGLV3-10	-0.71498	0.00117588	0.016559	-1.40812	1.90735e-05	0.000676122
P07355	Annexin A2	ANXA2	1.74856	9.53674e-07	0.000196075	1.24228	3.18587e-05	0.000861861
P19013	Keratin, type II cytoskeletal 4	KRT4	1.33653	6.67572e-06	0.000490189	1.4872	3.18587e-05	0.000861861
P02787	Serotransferrin	TF	0.786997	1.81198e-05	0.000642316	1.33337	3.18587e-05	0.000861861
P13646	Keratin, type I cytoskeletal 13	KRT13	2.49491	9.53674e-06	0.000490189	1.73773	3.75509e-05	0.000941521
P01619	Immunoglobulin kappa variable 3-20	IGKV3-20	-0.636108	0.00100231	0.0143108	-1.53498	3.75509e-05	0.000941521
P21980	Protein-glutamine gamma-glutamyltransferase 2	TGM2	0.803952	2.38419e-05	0.000816981	0.630647	4.41074e-05	0.00100761
Q9UGM3	Deleted in malignant brain tumors 1 protein	DMBT1	-0.377801	0.00327873	0.0340458	-0.690416	6.03199e-05	0.00129185
P63104	14-3-3 protein zeta/delta	YWHAZ	1.29273	2.86102e-06	0.000326792	0.649374	8.1569e-05	0.00155283
P01714	Immunoglobulin lambda variable 3-19	IGLV3-19	-0.824087	0.00248241	0.0296735	-1.41468	8.1569e-05	0.00155283
P01023	Alpha-2-macroglobulin	A2M	0.550721	0.000104904	0.00250794	0.685496	9.45032e-05	0.00170437
P04406	Glyceraldehyde-3-phosphate dehydrogenase	GAPDH	1.32351	9.53674e-06	0.000490189	0.776985	0.000109196	0.00184022
A0A0C4DH25	Immunoglobulin kappa variable 3D-20	IGKV3D-20	-0.940214	0.00285721	0.0312469	-1.83388	0.000109196	0.00184022
P12035	Keratin, type II cytoskeletal 3	KRT3	0.803368	0.004879	0.0451857	0.7514	0.000125885	0.00202203
P60709	Actin, cytoplasmic 1	ACTB	2.95892	1.90735e-06	0.000326792	1.35801	0.000144809	0.00222185
Q7Z794	Keratin, type II cytoskeletal 1b	KRT77	1.91666	3.14713e-05	0.000951543	1.56991	0.000144809	0.00222185
P68104	Elongation factor 1-alpha 1	EEF1A1	1.05367	9.53674e-06	0.000490189	0.663915	0.000166178	0.00240607
P30050	60S ribosomal protein L12	RPL12	1.35384	1.33514e-05	0.000549011	0.946234	0.000166178	0.00240607
P62805	Histone H4	H4C1	1.23064	0.000851631	0.0126881	1.33194	0.000166178	0.00240607
P10412	Histone H1.4	H1-4	1.55407	1.81198e-05	0.000642316	0.934401	0.000217468	0.00306242
P01857	Immunoglobulin heavy constant gamma 1	IGHG1	0.687822	0.000720978	0.0114025	1.15693	0.000248015	0.00335473
P01859	Immunoglobulin heavy constant gamma 2	IGHG2	1.36991	2.86102e-06	0.000326792	1.13694	0.000282288	0.00358261
P68371	Tubulin beta-4B chain	TUBB4B	1.56987	9.53674e-06	0.000490189	0.848476	0.000282288	0.00358261
P05109	Protein S100-A8	S100A8	1.46839	5.24521e-05	0.00154059	1.10349	0.000282288	0.00358261
P62942	Peptidyl-prolyl cis-trans isomerase FKBP1A	FKBP1A	-0.449987	0.0055418	0.0499734	-0.940265	0.000282288	0.00358261
P62937	Peptidyl-prolyl cis-trans isomerase A	PPIA	1.23098	2.86102e-06	0.000326792	0.538758	0.000465095	0.00543316
P08758	Annexin A5	ANXA5	0.626589	0.000292778	0.00557363	0.984973	0.000465095	0.00543316
A0A075B6H7	Probable non-functional immunoglobulin kappa variable 3-7	IGKV3-7	-1.5837	0.00160027	0.0216457	-1.56327	0.000590742	0.0066009
O95968	Secretoglobin family 1D member 1	SCGB1D1	-0.952517	0.00024128	0.00476991	-0.857693	0.000664145	0.00718675
P15311	Ezrin	EZR	0.484496	0.000426292	0.00755567	0.871125	0.000664145	0.00718675
O15511	Actin-related protein 2/3 complex subunit 5	ARPC5	1.30972	0.000292778	0.00557363	0.789065	0.000745445	0.00781957
P06702	Protein S100-A9	S100A9	0.926997	1.81198e-05	0.000642316	0.675853	0.000835389	0.0085878
O43653	Prostate stem cell antigen	PSCA	1.42059	0.00285721	0.0312469	0.932292	0.00093478	0.00932965
O00299	Chloride intracellular channel protein 1	CLIC1	1.00254	0.00100231	0.0143108	0.586467	0.00104439	0.0103234
O43175	D-3-phosphoglycerate dehydrogenase	PHGDH	0.912048	0.00285721	0.0312469	0.570882	0.00144392	0.0136179
P04075	Fructose-bisphosphate aldolase A	ALDOA	1.19139	6.67572e-05	0.00190629	0.671381	0.00160405	0.0147229
P24158	Myeloblastin	PRTN3	0.939683	0.00327873	0.0340458	0.846252	0.00160405	0.0147229
P14550	Aldo-keto reductase family 1 member A1	AKR1A1	0.661074	0.00215149	0.0273053	0.580376	0.0019716	0.0174725
P68366	Tubulin alpha-4A chain	TUBA4A	0.91455	0.00327873	0.0340458	0.822337	0.00218153	0.018534
Q00325	Phosphate carrier protein, mitochondrial	SLC25A3	1.51979	0.000104904	0.00250794	0.68213	0.00322914	0.025934
P47756	F-actin-capping protein subunit beta	CAPZB	0.598632	0.000130653	0.0028577	0.330552	0.00427914	0.0323452
P69905	Hemoglobin subunit alpha	HBA1	0.854753	0.00285721	0.0312469	0.662182	0.00668919	0.0461509
P50990	T-complex protein 1 subunit theta	CCT8	0.639344	0.000851631	0.0126881	0.390923	0.0072909	0.0489872
P67936	Tropomyosin alpha-4 chain	TPM4	1.18854	9.53674e-06	0.000490189	0.687004	0.00793844	0.0513253
P10809	60 kDa heat shock protein, mitochondrial	HSPD1	0.587564	0.00248241	0.0296735	0.870093	0.00793844	0.0513253
P98088	Mucin-5AC	MUC5AC	1.9754	1.33514e-05	0.000549011	0.47875	0.00938255	0.0567368
P06396	Gelsolin	GSN	0.590829	0.00137424	0.0188363	0.328112	0.010185	0.0605215
Q13404	Ubiquitin-conjugating enzyme E2 variant 1	UBE2V1	2.11163	0.000607491	0.00975782	1.25299	0.0110453	0.0645146
P18669	Phosphoglycerate mutase 1	PGAM1	0.791218	0.00215149	0.0273053	0.401194	0.0163332	0.0874505
P25311	Zinc-alpha-2-glycoprotein	AZGP1	-0.796681	3.14713e-05	0.000951543	-0.314906	0.0189773	0.0970583
P60660	Myosin light polypeptide 6	MYL6	1.03388	0.00428486	0.0404113	0.493857	0.0189773	0.0970583
Q96C19	EF-hand domain-containing protein D2	EFHD2	0.635389	0.0055418	0.0499734	0.433258	0.0189773	0.0970583
P02671	Fibrinogen alpha chain	FGA	0.798709	0.000161171	0.00345174	0.37869	0.0236109	0.110831
Q8NBJ4	Golgi membrane protein 1	GOLM1	-0.667245	0.000426292	0.00755567	-0.275495	0.0236109	0.110831
P02533	Keratin, type I cytoskeletal 14	KRT14	0.632379	0.00285721	0.0312469	0.519821	0.0236109	0.110831
Q99456	Keratin, type I cytoskeletal 12	KRT12	0.770044	0.000130653	0.0028577	0.60653	0.0291509	0.12752
P11279	Lysosome-associated membrane glycoprotein 1	LAMP1	1.29241	0.00248241	0.0296735	1.37551	0.0291509	0.12752
P02545	Prelamin-A/C	LMNA	0.702905	0.000130653	0.0028577	0.391893	0.0312207	0.133174
Q15056	Eukaryotic translation initiation factor 4H	EIF4H	0.905213	0.000510216	0.0087417	0.527589	0.0334102	0.138491
P14923	Junction plakoglobin	JUP	0.832079	0.000104904	0.00250794	0.470752	0.0407472	0.159878
P49913	Cathelicidin antimicrobial peptide	CAMP	1.17317	0.000510216	0.0087417	0.390186	0.0463312	0.173194
P01034	Cystatin-C	CST3	-0.633012	0.000104904	0.00250794	-0.523901	0.0493469	0.179889
P61978	Heterogeneous nuclear ribonucleoprotein K	HNRNPK	1.10248	4.76837e-06	0.000445626	0.39942	0.0525191	0.188775
Q06828	Fibromodulin	FMOD	-0.763056	1.81198e-05	0.000642316	-1.05858	0.0668832	0.221793
O95361	Tripartite motif-containing protein 16	TRIM16	0.97865	0.00375271	0.0363942	0.56445	0.089029	0.264514
P08246	Neutrophil elastase	ELANE	1.75635	0.000353813	0.006495	0.407659	0.094073	0.273184
O60506	Heterogeneous nuclear ribonucleoprotein Q	SYNCRIP	0.63003	0.00100231	0.0143108	0.271565	0.10482	0.292813
Q9GZZ8	Extracellular glycoprotein lacritin	LACRT	-0.751382	9.53674e-07	0.000196075	-0.395453	0.122669	0.326695
Q8TE77	Protein phosphatase Slingshot homolog 3	SSH3	-0.633069	1.33514e-05	0.000549011	-0.16748	0.452473	0.689099
E5RIL1	Uroplakin-3b-like protein 2	UPK3BL2	0.982942	0.000353813	0.006495	0.0390259	0.515301	0.734715
P29622	Kallistatin	SERPINA4	-0.798879	0.0055418	0.0499734	0.263597	0.599547	0.794246
P07741	Adenine phosphoribosyltransferase	APRT	0.667685	0.00375271	0.0363942	-0.169024	0.670973	0.851555
P33241	Lymphocyte-specific protein 1	LSP1	1.06333	0.00375271	0.0363942	-0.0242202	0.841673	0.929366
Q15109	Advanced glycosylation end product-specific receptor	AGER	-0.654518	0.00137424	0.0188363	-0.110362	0.880922	0.947267
P07305	Histone H1.0	H1-0	-0.612817	0.004879	0.0451857	0.285041	0.880922	0.947267
Q562R1	Beta-actin-like protein 2	ACTBL2	1.22653	0.00215149	0.0273053	-0.218662	0.920455	0.960638
P26038	Moesin	MSN	1.50502	8.39233e-05	0.00227035	0.404152	1	1
A0A0B4J1V6	Immunoglobulin heavy variable 3-73	IGHV3-73	-0.583814	0.00800991	0.0664047	-1.12696	1.63913e-06	0.000240718
P0DOY3	Immunoglobulin lambda constant 3	IGLC3	-0.450259	0.0350561	0.186724	-1.55643	3.27826e-06	0.000337005
P0DP04	Immunoglobulin heavy variable 3-43D	IGHV3-43D	-0.101071	0.320457	0.629886	-1.00547	4.08292e-06	0.000381567
P02647	Apolipoprotein A-I	APOA1	0.672939	0.00901604	0.0735594	1.01492	1.10567e-05	0.000568312
P01876	Immunoglobulin heavy constant alpha 1	IGHA1	-0.643473	0.0215712	0.132785	-1.8859	1.10567e-05	0.000568312
P01591	Immunoglobulin J chain	JCHAIN	-0.742671	0.0646496	0.26478	-1.52323	1.10567e-05	0.000568312
P26447	Protein S100-A4	S100A4	0.308596	0.128078	0.382746	0.653938	9.14931e-06	0.000568312
P0DP03	Immunoglobulin heavy variable 3-30-5	IGHV3-30-5	-0.774219	0.00800991	0.0664047	-1.28935	1.33216e-05	0.00057061
P01833	Polymeric immunoglobulin receptor	PIGR	-0.563335	0.0194731	0.122812	-1.73873	1.33216e-05	0.00057061
P01871	Immunoglobulin heavy constant mu	IGHM	-0.0451381	0.373725	0.664687	-1.64927	1.90735e-05	0.000676122
A0A0B4J1V0	Immunoglobulin heavy variable 3-15	IGHV3-15	-0.608335	0.0101252	0.0813177	-1.74991	3.18587e-05	0.000861861
A0A0B4J1Y9	Immunoglobulin heavy variable 3-72	IGHV3-72	-0.62032	0.0157804	0.108149	-1.00184	3.18587e-05	0.000861861
P09758	Tumor-associated calcium signal transducer 2	TACSTD2	0.419937	0.0821953	0.307261	0.807386	3.18587e-05	0.000861861
A0A0A0MS14	Immunoglobulin heavy variable 1-45	IGHV1-45	-0.507755	0.0957994	0.332709	-1.03206	3.18587e-05	0.000861861
P09211	Glutathione S-transferase P	GSTP1	0.857784	0.00710106	0.0613436	0.913038	3.75509e-05	0.000941521
P01877	Immunoglobulin heavy constant alpha 2	IGHA2	-0.947875	0.00710106	0.0613436	-2.39021	4.41074e-05	0.00100761
P0DMV9	Heat shock 70 kDa protein 1B	HSPA1B	0.460065	0.0384378	0.196588	0.6734	4.41074e-05	0.00100761
P04433	Immunoglobulin kappa variable 3-11	IGKV3-11	-0.326596	0.0420799	0.208977	-1.5899	4.41074e-05	0.00100761
P80748	Immunoglobulin lambda variable 3-21	IGLV3-21	-0.380186	0.0420799	0.208977	-0.964493	5.16474e-05	0.00115421
B9A064	Immunoglobulin lambda-like polypeptide 5	IGLL5	-0.233795	0.303816	0.613601	-1.16183	6.03199e-05	0.00129185
P30101	Protein disulfide-isomerase A3	PDIA3	0.385222	0.0175467	0.114891	0.599667	7.02441e-05	0.00147369
P31946	14-3-3 protein beta/alpha	YWHAB	-0.542542	0.0546932	0.243397	-1.75421	8.1569e-05	0.00155283
P01834	Immunoglobulin kappa constant	IGKC	-0.659056	0.0759802	0.294746	-1.49668	8.1569e-05	0.00155283
P01008	Antithrombin-III	SERPINC1	0.0934777	0.838194	0.945843	0.633204	9.45032e-05	0.00170437
Q6UXB3	Ly6/PLAUR domain-containing protein 2	LYPD2	1.33616	0.0126915	0.0938623	0.951144	0.000109196	0.00184022
P01701	Immunoglobulin lambda variable 1-51	IGLV1-51	-1.1603	0.0887985	0.322561	-1.74394	0.000109196	0.00184022
P06312	Immunoglobulin kappa variable 4-1	IGKV4-1	-0.442419	0.0215712	0.132785	-1.03295	0.000125885	0.00202203
Q9Y6R1	Electrogenic sodium bicarbonate cotransporter 1	SLC4A4	-0.612147	0.128078	0.382746	-1.34232	0.000125885	0.00202203
Q16651	Prostasin	PRSS8	-0.238283	0.392584	0.680567	-1.20074	0.000144809	0.00222185
P01721	Immunoglobulin lambda variable 6-57	IGLV6-57	-0.63925	0.0238543	0.143405	-1.64813	0.000190288	0.00271689
P01009	Alpha-1-antitrypsin	SERPINA1	0.560378	0.00710106	0.0613436	1.25397	0.000248015	0.00335473
P0DSN7	Probable non-functional immunoglobulinn kappa variable 1D-37	IGKV1D-37	-0.108127	0.864887	0.953974	-0.890441	0.000248015	0.00335473
P01614	Immunoglobulin kappa variable 2D-40	IGKV2D-40	-0.482087	0.119342	0.370645	-1.32955	0.000282288	0.00358261
P06310	Immunoglobulin kappa variable 2-30	IGKV2-30	-0.265984	0.178988	0.448778	-1.04553	0.000363648	0.00445036
A0A075B6I9	Immunoglobulin lambda variable 7-46	IGLV7-46	0.0658787	0.864887	0.953974	-1.58975	0.000363648	0.00445036
A0A0A0MT36	Immunoglobulin kappa variable 6D-21	IGKV6D-21	0.198793	1	1	-0.768681	0.000363648	0.00445036
P06733	Alpha-enolase	ENO1	0.169989	0.0546932	0.243397	0.677465	0.000465095	0.00543316
P01594	Immunoglobulin kappa variable 1-33	IGKV1-33	-0.0720452	0.516761	0.775518	-1.88943	0.000465095	0.00543316
P01601	Immunoglobulin kappa variable 1D-16	IGKV1D-16	0.274907	0.355416	0.65128	-1.51736	0.00052461	0.00605954
P05787	Keratin, type II cytoskeletal 8	KRT8	0.669759	0.0501919	0.231378	0.911492	0.000590742	0.0066009
P48643	T-complex protein 1 subunit epsilon	CCT5	-0.342654	0.128078	0.382746	-0.868131	0.000590742	0.0066009
A0A0C4DH72	Immunoglobulin kappa variable 1-6	IGKV1-6	-0.660479	0.257248	0.561467	-1.2099	0.000664145	0.00718675
Q15102	Platelet-activating factor acetylhydrolase IB subunit gamma	PAFAH1B3	-0.531498	0.257248	0.561467	0.802049	0.000745445	0.00781957
A0A0J9YXX1	Immunoglobulin heavy variable 5-10-1	IGHV5-10-1	-1.0545	0.0194731	0.122812	-1.484	0.000835389	0.0085878
A0A0C4DH31	Immunoglobulin heavy variable 1-18	IGHV1-18	-0.313539	0.157134	0.419568	-0.739904	0.00093478	0.00932965
Q9UNH7	Sorting nexin-6	SNX6	-0.489303	0.287734	0.595152	-1.69014	0.00093478	0.00932965
P0DP01	Immunoglobulin heavy variable 1-8	IGHV1-8	-0.0586603	0.452368	0.731186	-0.749555	0.00116512	0.0114071
A0A0C4DH68	Immunoglobulin kappa variable 2-24	IGKV2-24	-0.321054	0.0350561	0.186724	-0.751917	0.00129798	0.0124703
P04004	Vitronectin	VTN	0.0608058	0.452368	0.731186	0.734682	0.00129798	0.0124703
O95716	Ras-related protein Rab-3D	RAB3D	-0.00625493	0.452368	0.731186	0.811983	0.00160405	0.0147229
P35527	Keratin, type I cytoskeletal 9	KRT9	0.116396	0.682714	0.868601	1.05029	0.00177956	0.0161892
P13716	Delta-aminolevulinic acid dehydratase	ALAD	0.704111	0.0263309	0.152069	0.925034	0.00218153	0.018534
Q86UD1	Out at first protein homolog	OAF	-0.271456	0.257248	0.561467	-0.970518	0.00218153	0.018534
A0A075B6S5	Immunoglobulin kappa variable 1-27	IGKV1-27	-0.21156	0.759288	0.911855	-1.37968	0.00218153	0.018534
O00232	26S proteasome non-ATPase regulatory subunit 12	PSMD12	0.23409	0.33766	0.638078	0.793548	0.00241077	0.0201485
P0DP08	Immunoglobulin heavy variable 4-38-2	IGHV4-38-2	0.0483413	0.838194	0.945843	-0.811199	0.00266072	0.0220582
P00505	Aspartate aminotransferase, mitochondrial	GOT2	-0.580867	0.0546932	0.243397	-1.04037	0.00293294	0.0241205
P01611	Immunoglobulin kappa variable 1D-12	IGKV1D-12	-0.576054	0.0646496	0.26478	-0.658722	0.00322914	0.025934
P62826	GTP-binding nuclear protein Ran	RAN	0.0769449	0.167807	0.435619	0.844471	0.00322914	0.025934
O14745	Na(+)/H(+) exchange regulatory cofactor NHE-RF1	SLC9A3R1	0.724892	0.0215712	0.132785	0.638673	0.00355098	0.0276546
P01037	Cystatin-SN	CST1	-0.829643	0.178988	0.448778	-1.08918	0.00355098	0.0276546
A0A075B6S2	Immunoglobulin kappa variable 2D-29	IGKV2D-29	-0.253406	0.21568	0.51443	-0.647864	0.00355098	0.0276546
P46439	Glutathione S-transferase Mu 5	GSTM5	-0.424972	0.373725	0.664687	-1.40352	0.00355098	0.0276546
P01036	Cystatin-S	CST4	-0.645184	0.070137	0.282748	-0.886918	0.00513318	0.0374249
Q8WVQ1	Soluble calcium-activated nucleotidase 1	CANT1	-0.012105	0.682714	0.868601	0.619103	0.00513318	0.0374249
P01718	Immunoglobulin lambda variable 3-27	IGLV3-27	-0.310575	0.287734	0.595152	-0.732979	0.00561288	0.0397934
O00592	Podocalyxin	PODXL	-0.00849545	0.972858	0.991178	-0.93296	0.00561288	0.0397934
Q9UL25	Ras-related protein Rab-21	RAB21	0.250367	0.178988	0.448778	0.665818	0.00613073	0.0425837
P14868	Aspartate--tRNA ligase, cytoplasmic	DARS1	-0.000226464	0.838194	0.945843	0.764935	0.0072909	0.0489872
